# Supplementary material for: Controlled human malaria infection with Plasmodium falciparum demonstrates impact of naturally acquired immunity on virulence gene expression
Source: PLoS Pathog. 2019 Jul 11;15(7):e1007906. doi: 10.1371/journal.ppat.1007906 (PMC6650087; doi:10.1371/journal.ppat.1007906)
Supplement: S4 Table — (XLSX) [file ppat.1007906.s004.xlsx]

## Sheet: all
Table S4. Relative expression (RELATEXP) measured by qPCR for all volunteer samples.
volunteer ID	group	day post infection	PF08_0141	PF11_0008	PF11_0521	PF13_0003	PFA0015c (var3)	PFD0020c	PFI1820w (var3)	PFF0020c (var3)	PFD1235w	PFE1640w (pseudo)	MAL6P1.316	MAL6P1.4	PF08_0140	PFL0020w	MAL6P1.1	PF07_0139	PF08_0142	PF10_0001	PF10_0406	PF11_0007	PF13_0001	PF13_0364	PFA0005w	PFA0765c	PFB0010w	PFB1055c	PFC1120c/PFC0005w	PFD0005w	PFD1245c	PFE0005w	PFI0005w	PFI1830c	PFL0005w	PFL0935c	PFL2665c	MAL7P1.50	MAL7P1.55	PF07_0050	PF08_0103	PF08_0106	PFD0630c	PFD0635c	PFD1005c	PFL1950w	PFL1955w	PFL1970w	MAL6P1.252
L1-006	non-controller	14	0	56.2693	0	2.13379	0	14.3798	10.9068	0	42.0058	10.5089	0	76.4004	77.4121	11.3041	99.8199	185.671	510.595	11.7765	13.6064	42.9985	241.647	265.163	304.612	237.86	0	494.476	70.6642	522.904	40.6929	79.432	136.175	23.5803	0	8.50914	599.814	65.8316	7.93801	6.79069	0	0	0	0	3.29633	2.65146	94.7957	24.0878	0
		15	0	5.75038	0	17.6918	0	0	0	0	0	0	0	24.5456	42.3323	0	18.291	252.621	163.15	0	15.137	9.02789	127.467	307.573	245	157.4	0	286.049	15.5913	512.799	76.0677	78.5321	147.289	34.7488	0	0	497.445	32.8364	10.5156	0	0	0	0	0	9.01648	0	148.186	21.5325	11.067
L1-008	non-controller	16	8.4064	67.4132	3.27427	0.288658	0	85.9658	2.43574	0	22.4486	6.21265	3.77485	133.713	23.4657	34.0481	244.265	149.27	410.113	14.5068	378.718	124.03	320.362	220.839	736.013	291.952	86.3141	523.077	38.5739	1398.98	35.3796	139.101	224.707	210.278	71.6014	19.6724	944.913	123.548	40.1975	13.3116	15.5906	6.00969	0	2.35841	24.2412	4.13078	78.3567	12.9071	1.9104
L1-010	controller	21	0	0	0	0	0	0	0	0	0	0	0	26.2722	0	0	0	0	13.4525	0	4360.81	0	0	0	0	41.8678	0	0	0	0	0	0	0	4.05317	0	0	0	30.506	46.7256	0	0	0	0	0	31.914	0	0	0	0
		23	0	30.1942	60.1565	0	0	0	29.0309	0	0	0	0	0	0	0	0	28.8312	90.3105	0	2007.91	15.2505	0	22.9975	13.5277	115.393	35.8428	0	0	0	0	0	0	15.5343	0	64.503	0	276.942	126.765	0	0	0	0	0	0	0	0	0	0
L1-017	non-controller	16	0	0	0	1.83705	0	0	12.1844	0	0	3.91494	5.95824	150.597	7.14225	0	484.551	303.935	255.158	0	32.7046	14.3065	252.631	96.1655	361.373	154.324	0	183.106	283.763	840.052	56.5621	51.4079	808.381	6.11587	6.29797	83.0682	492.483	161.09	32.9751	5.32524	0	0	0	4.42334	0	0	276.45	113.815	0
		19	0	0	0	1.1086	0	0	0	0	0	0	0	34.8788	0	0	213.05	186.108	170.745	0	6.45302	4.32628	40.8565	15.2346	177.504	46.1532	6.88068	51.7171	190.26	320.6	0	14.5085	472.862	5.19657	3.72966	27.6695	86.9307	29.3086	26.4683	4.2665	0	0	0	9.76957	0	0	160.571	116.096	0
L1-018	controller	28	11.7683	0	0	0	0	0	10.9977	0	0	5.2723	0	0	0	169.214	0	6.14509	0	6.23735	313.021	0	23.6853	6.13521	1.80151	1118.6	4.67727	3.44664	23.1064	10.6299	74.8006	2181.43	0	0	12.7691	7.40286	7.99751	0	5.97269	3.58638	0	0	0	0	0	0	108.608	8.93727	0
L1-019	non-controller	17	30.8638	14.9363	10.4962	0	0	12.6171	7.8216	0	0	0	0	3.30752	19.8875	0	0	24.0122	99.8446	0	72.863	72.4098	18.8495	8.03137	38.5566	25.7172	12.5931	18.4606	3.80037	9.82918	13.6425	1.31522	16.1919	6.50389	8.22353	4.64902	13.5147	7.71708	90.6981	0	0	0	0	0	0	0	18.291	0	0
		19	20.7623	8.82745	2.40284	0.225611	0.200771	1.29603	8.35854	1.06455	2.15463	4.11837	1.96406	5.5789	19.7905	3.85809	2.70989	132.93	201.213	1.31696	518.493	541.621	85.7136	87.1889	352.831	150.702	14.8224	353.687	17.0935	108.631	10.0775	31.1404	134.091	87.7264	20.2837	10.3915	146.411	31.18	214.16	2.25919	4.30984	5.63302	0.227271	0.561882	0.579334	0.904078	110.872	2.40347	0.510323
L1-020	non-controller	16	44.0401	47.2343	0	5.89171	0	104.303	0	0	113.679	0	0	23.3775	14.8836	0	149.987	212.954	324.972	11.6407	121.451	125.449	212.06	44.4977	280.253	215.454	113.129	99.7001	0	36.7454	133.924	48.0074	71.3024	11.753	45.0041	17.7941	449.993	59.4019	89.5047	0	0	0	0	0	8.86339	0	31.8563	18.1987	0
L1-023	controller	25	14.5649	19.878	0	0	0	0	4.12859	9.42521	0	0	0	0	11.6528	0	0	9.30802	0	0	0	0	23.5333	0	4.10433	0	0	0	0	0	0	0	0	0	0	0	0	9.44339	3909.96	1.15233	0	0	0	0	0	0	0	0	0
L1-026	controller	17	0	33.6277	0	0	0	0	0	0	0	0	0	0	0	0	29.1037	43.9895	0	0	37.58	0	59.4952	30.8317	8.47503	0	0	0	38.1962	72.6661	0	43.152	198.995	0	16.3736	70.4952	0	0	26.9831	0	0	0	0	0	0	0	284.989	48.1894	0
		19	6.76768	0	0	0	3.12129	0	11.9493	0	0	0	0	6.24623	0	0	14.7875	61.0481	0	8.16921	41.1469	7.18368	35.4927	21.1904	15.4183	0	19.8371	0.474768	182.268	50.2117	0	13.7272	444.151	7.84323	36.037	20.909	47.6367	84.8744	13.8874	25.9649	0	0	0	0	0	17.9523	384.217	118.121	24.3284
		21	3.96336	0	0	0	1.4122	0	2.38033	0	0	4.78451	2.82253	4.90373	0	5.0176	15.7964	23.2192	19.988	11.3252	40.9955	10.858	31.7206	19.1889	19.5704	2.70262	9.74781	1.05372	311.688	29.8034	0	5.82388	851.307	1.99391	51.7093	13.6169	39.2435	55.4866	8.93977	5.56766	0	0	0	0	1.77414	6.68695	582.452	245.019	6.61774
		23	13.1764	12.71	0	3.74907	4.48344	19.6957	0	29.5103	36.9821	12.265	0	0	3.73602	0	21.2128	34.9693	42.3983	14.4221	97.0875	31.7844	56.3069	17.5802	57.0973	3.46055	0	0	129.66	36.076	0	24.1391	1103.46	0	31.2267	102.481	33.0942	0	26.2241	8.62694	0	0	0	0	7.13556	41.8688	785.072	176.146	1.11792
		25	0	5.46274	21.9342	3.55946	2.52458	0	9.28328	5.30595	15.6416	11.3798	0	4.90224	0	10.2341	0	37.2781	15.7294	0	5.51301	6.03967	11.243	9.55441	0.904104	6.01803	12.7501	0	6.87213	10.8941	5.04392	7.63292	81.1977	2.21912	8.59721	386.925	0	8.04772	0	0	0	0	0	0	0	9.94587	94.4023	54.7725	8.38466
		28	23.5292	0	0	5.81485	0	0	0	0	18.4684	0	0	0	27.231	15.7151	4.88967	67.1422	0	5.52436	0	11.7976	20.712	5.35046	4.33544	24.0456	61.5743	3.33613	20.7129	12.315	0	9.8742	16.7712	0	0	781.046	10.4486	0	0	10.1004	53.1953	66.2866	12.5151	0	0	30.8125	133.661	149.905	34.5522
L1-028	controller	23	0	0	0	0	0	0	0	0	0	0	0	0	0	0	0	0	0	0	0	0	0	0	6.74042	0	50.0092	0	63.219	0	0	0	1023.47	0	0	52.5337	18.0143	0	8.78623	0	0	0	0	0	0	0	1428.53	0	0
		25	0	0	0	1.57294	0	0	2.82637	0	0	7.05316	0	2.27358	0	6.20056	2.20184	5.58534	3.53441	0	3.95561	0	4.43866	2.79143	13.1082	0	13.4563	1.3769	33.8645	0	0	3.00432	1284.34	1.22198	0	49.8646	6.08064	0	11.809	1.67175	0	0	0	0	3.35722	0	2993.68	8.89206	0
		28	0	0	4.21134	0.778499	0	0	0	0	0	1.98813	0	0	0	0	0	6.28257	0	0	0	0	0	0	2.39556	0	6.14752	0.721668	10.2165	2.12982	1.57774	0.179752	512.988	0.737558	0	10.6699	3.868	2.6291	1.74333	0	0	0	0	0	0	0	754.258	4.92903	0
02.1	naïve	14	43.5417	45.886	82.2539	30.3668	306.863	111.365	0.669749	1.19655	4.64723	16.2611	14.3589	0	120.157	53.2055	9.42298	210.465	27.675	733.208	636.864	34.7674	417.623	356.043	557.873	415.7	477.046	398.42	112.82	605.182	56.0193	1672.69	237.372	120.578	222.141	496.603	221.579	19.7858	693.712	178.17	69.9639	4.4353	13.1509	63.4943	2.37434	2.37434	164.37	9.6802	15.5853
32.1	naïve	11	0	108.245	0	0	329.921	232.236	0	0	0	0	58.5983	280.133	70.4781	81.8899	912.643	238.989	42.2538	585.997	577.994	69.0574	247.459	62.5131	204.572	264.841	169.748	148.695	211.381	295.006	48.5859	987.244	116.115	71.8915	94.8727	262.989	207.004	28.226	243.584	367.599	108.798	53.6154	0	66.1793	0	0	258.601	4.97963	12.8027
25.1	naïve	15	0	28.8726	0	1.24509	636.126	0	0	0	0	5.73829	0	208.819	0	0	194.288	12.1994	0	0	0	0	87.0897	33.7723	299.038	187.005	1271.68	0	0	905.427	0	375.095	8.324	10.2205	324.406	30.0476	7.68594	6.31358	0	1770.45	16.6907	0	0	0	0	0	0	1.63466	6.91456
25.2	naïve	14	54.8546	86.7064	0	0	1170.26	0	0	0	0	0	45.1643	409.067	50.2121	0	1070.86	202.023	24.3012	814.9	961.844	353.28	132.663	413.059	617.927	799.697	596.159	709.408	0	520.19	98.0884	1561.79	188.307	174.292	570.549	1063.41	159.976	24.586	1071.79	51.3538	0	0	23.8398	34.1025	0	0	0	0	41.9324
08.1	naïve	11	0	307.008	0	0	526.816	0	0	0	0	0	0	344.379	0	0	988.441	284.478	0	253.762	0	238.543	419.618	232.922	380.124	722.897	250.391	335.03	0	408.247	0	172.301	88.5933	62.4558	381.988	513.137	89.501	0	485.706	201.877	151.059	0	0	0	0	0	243.186	0	15.8115
32.2	naïve	11	246.645	187.466	0	147.515	1119	409.08	0	0	0	26.3489	158.448	408.215	337.727	89.7391	2376.69	523.504	232.253	1240.41	1024.07	385.259	794.867	361.023	629.355	975.504	854.278	702.228	294.492	914.204	231.232	1420	656.886	104.314	726.05	1971.49	448.675	58.0289	1216.85	268.635	67.9654	67.1699	103.897	0	0	0	213.791	28.5581	79.749
25.3	naïve	13	78.8797	0	0	0	351.09	184.649	0	0	30.1958	0	0	646.421	133.284	15.981	0	53.5058	25.771	1173.1	305.861	50.906	165.068	209.992	123.536	367.829	634.939	408.477	30.7574	648.271	24.557	1528.98	196.395	101.095	397.146	111.578	172.36	47.1444	618.672	30.9754	18.2308	29.0512	23.794	0	0	0	81.3104	0	30.1856
08.2	naïve	11	229.134	76.9102	92.3663	142.656	474.257	82.5393	50.2171	0	0	0	116.913	552.891	244.762	107.32	2167.16	372.405	59.1994	1363.33	618.774	55.4784	311.25	550.31	351.027	591.523	927.625	512.334	221.887	501.433	144.677	941.826	277.27	100.15	502.296	509.293	356.643	109.475	894.543	172.908	129.691	33.2033	79.2968	0	0	0	632.146	27.0639	45.7416
08.3	naïve	12	33.0479	63.1071	0	0	471.329	156.326	0	0	49.9176	0	59.8587	170.218	86.6257	91.3029	479.162	140.294	87.275	521.61	610.509	63.8631	448.845	513.192	267.93	446.464	722.058	522.229	139.875	790.748	43.697	2139.51	190.605	54.4255	103.43	503.261	277.546	22.7479	157.545	116.214	87.7851	93.8388	0	28.8356	6.51343	6.51343	162.973	0	15.6773
08.4	naïve	12	0	54.8347	0	0	348.661	101.437	0	0	33.9361	0	0	260.615	71.0271	71.1678	1438.26	265.834	208.637	1108.56	1078.12	103.328	1170.39	682.3	417.803	473.48	430.68	787.162	387.954	811.941	87.0742	702.262	303.65	96.0864	398.177	883.741	458.939	0	596.199	484.657	165.631	76.711	55.4167	68.9284	0	0	151.693	0	18.9805
08.5	naïve	12	58.6041	46.663	10.9976	0	199.909	86.9633	0	0	19.0444	6.66757	11.3566	282.629	85.2001	10.3536	351.247	152.805	29.0983	348.854	463.992	45.0709	226.686	0.604339	205.463	298.861	267.281	365.3	114.524	346.261	18.9736	405.901	91.9486	65.1847	188.587	248.441	324.63	14.6793	265.289	130.865	60.5637	23.3415	31.8635	18.8005	0	0	107.288	5.58545	10.2407
32.3	naïve	12	147.509	90.1121	0	79.0406	625.197	222.605	0	0	0	90.1928	40.2189	400.762	99.4983	24.1756	837.397	185.849	97.6321	857.442	359.535	119.77	199.07	0	316.75	405.413	630.67	375.17	65.4921	510.567	94.7395	1088.83	599.237	147.545	496.526	787.709	144.358	42.7383	887.021	385.087	26.9037	57.2383	41.867	37.6737	0	0	106.06	9.57051	39.6052
32.4	naïve	11	197.917	149.379	0	0	432.468	525.999	0	0	0	0	3.42502	150.425	0	0	663.059	142.867	127.168	558.148	500.583	120.886	101.624	147.98	177.041	466.99	507.738	234.933	0	254.989	85.8579	430.023	290.869	0	327.885	810.809	262.105	0	215.341	0	0	274.031	0	0	0	0	83.5887	44.5681	48.4115
32.5	naïve	11	83.8739	168.147	27.2921	88.4493	793.412	442.959	0	0	17.7583	78.2285	59.8637	534.004	335.563	127.545	3354.27	394.958	212.759	1484.42	667.727	220.439	591.083	554.888	577.657	640.851	1091.54	959.643	167.217	885.884	366.45	906.4	471.759	236.682	730.608	1258.16	444.27	49.9809	1100.92	215.707	80.9378	111.114	36.3832	47.798	0	0	382.743	31.7142	39.5061
32.6	naïve	11	58.4781	266.061	39.329	346.111	1443.25	499.042	0	6.20449	17.259	51.8766	143.576	753.549	181.202	194.212	3637.79	628.45	232.575	1667.94	666.288	267.286	1370.58	672.649	851.374	789.983	1081.72	909.191	252.421	898.262	442.772	1499.95	783.599	233.367	876.8	2131.96	691.716	40.9223	1103.81	410.196	145.292	139.207	101.583	0	0	0	300.764	19.2445	65.7516
32.7	naïve	11	86.5946	147.319	26.6985	5.59815	1368.91	205.302	0	29.5789	0	37.3715	34.6915	302.234	137.786	45.1344	1388.63	216.579	72.9007	1022.03	399.402	48.841	243.695	150.72	250.447	525.784	923.069	614.82	187.391	514.729	89.9813	1523.68	245.147	59.0483	370.551	669.486	127.328	49.0541	369.267	116.02	153.482	79.362	24.013	54.2726	0	0	185.306	18.1381	29.1695
32.8	naïve	12	0	218.826	0	429.154	570.579	233.026	0	0	143.706	0	0	113.534	312.677	71.5199	342.456	112.406	98.5393	563.288	0	0	219.535	147.13	430.998	89.7428	550.938	230.917	130.866	481.686	95.3774	249.506	351.306	158.094	587.091	722.075	171.469	69.6693	485.385	154.186	60.9632	0	0	0	0	0	71.8058	0	15.3498
32.9	naïve	12	31.7793	135.897	0	0	462.152	224.743	0	0	15.507	20.0935	15.7545	400.574	164.621	74.1868	1535.89	330.585	27.1535	469.376	659.599	0	407.453	9.63166	181.233	267.491	215.542	234.149	125.934	327.658	86.9255	665.928	407.324	21.9073	254.505	764.751	189.767	16.0193	318.982	95.1918	202.423	36.8531	33.4068	47.2894	0	0	185.888	21.9937	18.9083
Asterisk marks modified values
Original value obtained with primer for PFD0630c and PFD0635c divided by two
Original value obtained with primer for PFL1955w and PFL1970w divided by two
PFD1000c: value obtained with primer for PFD0995c and PFD1000c minus value obtained for primer PFD0955c
[truncated: 16 more columns]
